# Supplementary material for: Memory strength gates the involvement of a CREB-dependent cortical fear engram in remote memory
Source: Nat Commun. 2019 May 24;10:2315. doi: 10.1038/s41467-019-10266-1 (PMC6534583; doi:10.1038/s41467-019-10266-1)
Supplement: Supplementary file 4 — Source Data [file 41467_2019_10266_MOESM4_ESM.xlsx]

## Sheet: Fig. 1
Fig. 1
Panel c
group	Animal	Fos+ of Nissl (%)
HC	1	1.52416
	2	2.03597
	3	1.47368
	4	1.76648
average		1.70007
sem		0.128916
group	Animal	Fos+ of Nissl (%)
CTX	5	7.79817
	6	7.31469
	7	7.42787
	8	6.76056
	9	7.36842
	10	7.20945
average		7.31319
sem		0.137546
group	Animal	Fos+ of Nissl (%)
CFC 1US	11	8.65478
	12	8.99454
	13	7.11599
	14	10.1185
	15	7.74716
	16	8.41601
average		8.50783
sem		0.423357

## Sheet: Fig. 2
Fig. 2
Panel d				Panel f
				Resting Membrane Potential (mV)
group	Animal	hM4Di+ of Nissl (%)			hM4Di -CNO	hM4Di +CNO	mCherry -CNO	mCherry +CNO
HC -4OHT	1	3.46249			-60.181	-63.544	-69.354	-69.201
	2	1.98347			-66.626	-71.606	-68.414	-68.329
	3	2.90744			-67.371	-73.749	-64.38	-64.211
	4	1.8737			-65.997	-72.18	-68.665	-68.921
					-66.113	-72.394	-60.583	-63.293
average		2.55677			-65.753	-67.694
sem		0.38063			-66.791	-69.428
group	Animal	hM4Di+ of Nissl (%)		average	-65.5474	-70.085	-66.2792	-66.791
HC +4OHT	5	2.82598		sem	0.918047	1.33088	1.66969	1.25704
	6	6.06061
	7	5.78406
	8	3.41495		Panel g
	9	4.27419		Rheobase (pA)
	10	1.9154			hM4Di -CNO	hM4Di +CNO	mCherry -CNO	mCherry +CNO
	11	4.4505			30	80	40	30
					70	110	110	90
average		4.10367			130	180	150	130
sem		0.57109			50	60	90	90
					40	80	80	80
group	Animal	hM4Di+ of Nissl (%)			50	80
FC +4OHT	12	4.55988			110	240
	13	5.91974
	14	8.70445		average	68.5714	118.571	94	84
	15	8.70445		sem	14.2141	25.112	18.0555	16
	16	10.3426
	17	6.7557
average		7.4978
sem		0.869425

## Sheet: Fig. 3
Fig. 3
Panel b				Panel d				Panel e
		Freezing				Freezing
Group	animal	(%)		Group	animal	(%)		group	Animal	hM4Di+ of Nissl (%)
mCherry	1	82.3987		mCherry	1	68.7396		hM4Di recent	8	5.41612
	2	47.9178			2	40.8384			9	5.07143
	3	44.2254			3	61.9933			10	6.73144
	4	78.6508			4	88.3953			11	5.27319
	5	72.0988			5	97.4459			12	5.86253
	6	74.7085			6	37.7013			13	5.74564
	7	85.8412			7	44.7252			14	5.79976
					8	75.6247
average		69.4059		average		64.433		average		5.70001
sem		6.27839		sem		7.87569		sem		0.204717
		Freezing				Freezing
Group	animal	(%)		Group	animal	(%)		group	Animal	hM4Di+ of Nissl (%)
hM4Di	8	67.7124		hM4Di	9	65.4359		hM4Di remote	9	7.22284
	9	67.2959			10	45.2249			10	5.20376
	10	58.1899			11	33.8889			11	2.93255
	11	53.4703			12	21.7102			12	5.62674
	12	37.3959			13	70.0999			13	8.00227
	13	62.7707			14	36.9239			14	8.14682
	14	75.0972			15	27.3737			15	9.16076
					16	17.6013			16	8.92857
average		60.276		average		39.7823		average		6.90304
sem		4.64102		sem		6.84309		sem		0.759921
Panel g				Panel h
		Freezing
Group	animal	(%)		group	Animal	hM4Di+ of Nissl (%)
mCherry NC	1	84.4253		hM4Di NC	8	5.87441
	2	68.2954			9	3.82253
	3	92.0322			10	6.34006
	4	36.0633			11	6.67203
	5	28.8451			12	5.12295
	6	63.6868			13	6.29921
	7	13.9645			14	7.42188
average		55.3304			average	5.93615
sem		11.1433			sem	0.44122
		Freezing
Group	animal	(%)
hM4Di NC	8	47.5847
	9	54.7196
	10	68.0455
	11	22.3487
	12	36.2299
	13	73.7646
	14	50
average		50.3847
sem		6.67561
Panel j				Panel k
		Freezing
Group	animal	(%)		group	Animal	hM4Di+ of Nissl (%)
mCherry 3US	1	58.256		hM4Di 3US	8	5.6
	2	53.54			9	6.1
	3	96.7			10	5.7
	4	91.9			11	5.6
	5	97.57			12	6.2
	6	89.33			13	4.7
	7	78.78
				average		5.65
				sem		0.217179
average		80.868
sem		6.87542
		Freezing
Group	animal	(%)
hM4Di 3US	8	85.47
	9	66.53
	10	88.78
	11	90.78
	12	67.75
	13	85.08
average		80.7317
sem		4.38678

## Sheet: Fig. 4
Fig. 4
Panel b
Novel context B test		VEH	CNO		Novel context C test		VEH	CNO
		Freezing	Freezing				Freezing	Freezing
hM3Dq	animal	(%)	(%)		hM3Dq	animal	(%)	(%)
	1	24.0422	28.7896			1	0	18.7951
	2	9.8834	22.7374			2	23.6258	26.4575
	3	0	28.3731			3	4.85841	26.4853
	4	33.176	45.3359			4	1.36035	11.5214
	5	4.24764	5.88562			5	1.72127	0
	6	10.05	57.3848			6	2.94281	39.95
	7	12.1321	28.7063			7	4.41421	35.0361
	8	1.38812	13.1316			8	1.44364	14.5197
	average	11.8649	28.793			average	5.04581	21.5956
	sem	4.04948	5.82182			sem	2.71617	4.61142
Panel e
	animal	Fos+ of hM3Dq+ (%)
hM3Dq VHC	1	0
	2	0
	3	0
	4	2.5641
average		0.641026
sem		0.641026
hM3Dq CNO	5	27.907
	6	24.5614
	7	30
	8	25
average		26.8671
sem		1.28123
Panel h
Group	Animal	Fos+ of mCherry/mCREB+ (%)	Fos+ of mCherry/mCREB- (%)
mCherry recent	1	1.88679	2.49221
	2	6.89655	9.18197
	3	6.55738	10.7143
	4	3.84615	5.60292
	5	5.19481	6.49895
average		4.87634	6.89807
sem		0.922151	1.43227
Group	Animal	Fos+ of mCherry/mCREB+ (%)	Fos+ of mCherry/mCREB- (%)
mCherry remote	6	18.4211	4.82604
	7	25.4237	7.97546
	8	21.0526	5.14354
	9	17.2414	3.86905
	10	29.4118	5.92287
average		22.3101	5.54739
sem		2.26414	0.690535
Panel k
Group	Animal	Fos+ of mCherry/mCREB+ (%)	Fos+ of mCherry/mCREB- (%)
3US	1	13.5135	9.03901
remote recall	2	5.88235	9.22731
	3	14.5833	7.62411
	4	10.9091	8.82353
	5	16.6667	10.0376
	6	14.433	9.25297
	7	0	6.06509
average		10.8554	8.58138
sem		2.23664	0.500121

## Sheet: Fig. 5
Fig. 5
Panel b
Novel context B test		VEH	CNO		Novel context C test		VEH	CNO
		Freezing	Freezing				Freezing	Freezing
hM3Dq	animal	(%)	(%)		hM3Dq	animal	(%)	(%)
recent tag	1	37.035	34.925		recent tag	1	3.44253	29.6389
	2	14.603	7.55136			2	43.7535	21.8212
	3	15.7968	1.61022			3	3.69239	11.1049
	4	4.19212	13.6313			4	0	5.88562
	5	0	4.44198			5	13.0483	4.4975
	6	6.82954	6.52415			6	1.58245	9.66667
	7	10.6607	20.1832			7	12.3889	11.2993
	8	1.6935	10.6885			8	37.7846	11.9933
	average	11.3513	12.4445			average	14.4616	13.2384
	sem	4.19245	3.80359			sem	6.00696	2.97528
Panel d
Novel context C test		VEH	CNO
		Freezing	Freezing
hM3Dq	animal	(%)	(%)
remote tag	1	0	14.0478
	2	0	13.1316
	3	1.36035	26.2632
	4	3.52582	7.21821
	5	0	2.60966
	6	0	7.3015
	7	9.02277	16.0189
	average	1.98699	12.3701
	sem	1.27294	2.9164

## Sheet: Fig. 6
Fig. 6
Panel d				Panel e
recent test		Freezing		remote test		Freezing
Group	animal	(%)		Group	animal	(%)
mCherry	1	82.7847		mCherry	1	56.08
	2	23.0983			2	40.1444
	3	67.8234			3	76.3187
	4	81.5103			4	53.2482
	5	63.8812			5	65.3526
	6	49.1949			6	26.1799
	7	38.5897			7	66.3798
	8	59.1616
average		58.2555		average		54.8148
sem		7.28422		sem		6.44841
		Freezing				Freezing
Group	animal	(%)		Group	animal	(%)
mCREB	9	66.9628		mCREB	8	40.8384
	10	77.4014			9	48.0289
	11	36.8129			10	28.4009
	12	66.2687			11	10.4386
	13	35.8967			12	6.57968
	14	47.6124			13	62.2987
	15	65.9634			14	23.9867
					15	11.6324
average		56.7026		average		29.0255
sem		6.21462		sem		7.05257

## Sheet: Fig. S2
Fig. S2
Panel c
PL								CA3
group	Animal	Fos of Nissl (%)		group	Animal	Fos of Nissl (%)		group	Animal	Fos of Nissl (%)		group	Animal	Fos of Nissl (%)
1US	1	8.21429		3US	6	9.20372		1US	1	4.78859		3US	6	3.37079
	2	8.46774			7	8.4188			2	3.4904			7	5.12459
	3	7.73979			8	8.66739			3	4.4358			8	6.28386
	4	8.53717			9	10.0093			4	1.58649			9	4.42804
	5	8.91378			10	9.33466			5	6.85315			10	4.33971
					11	8.34546							11	3.19275
average		8.37455		average		8.99656		average		4.23088		average		4.45662
sem		0.19423		sem		0.261341		sem		0.859373		sem		0.468183
pACC								BLA
group	Animal	Fos of Nissl (%)		group	Animal	Fos of Nissl (%)		group	Animal	Fos of Nissl (%)		group	Animal	Fos of Nissl (%)
1US	1	6.18218		3US	6	7.17863		1US	1	2.55848		3US	6	5.42453
	2	6.86673			7	8.3181			2	3.80518			7	6.36704
	3	7.99031			8	7.85141			3	3.08908			8	4.79616
	4	6.84474			9	8.68852			4	2.25564			9	5.30973
	5	10.2564			10	8.80914			5	4.43389			10	4.22078
					11	7.44031							11	5.34224
average		7.62808		average		8.04769		average		3.22845		average		5.24341
sem		0.718444		sem		0.272414		sem		0.400021		sem		0.291852
DG								RE
group	Animal	Fos of Nissl (%)		group	Animal	Fos of Nissl (%)		group	Animal	Fos of Nissl (%)		group	Animal	Fos of Nissl (%)
1US	1	1.39225		3US	6	1.66667		1US	1	5.59653		3US	6	8.79752
	2	2.14198			7	1.30748			2	5.33854			7	7.22942
	3	1.86428			8	1.45153			3	5.31292			8	8.69565
	4	1.2778			9	1.89596			4	4.83871			9	7.40125
	5	1.59067			10	1.50999			5	7.35357			10	7.58911
					11	2.4957							11	8.21566
average		1.6534		average		1.72122		average		5.68805		average		7.9881
sem		0.157542		sem		0.175296		sem		0.433969		sem		0.27609

## Sheet: Fig. S3
Fig. S3
Panel c
group	Animal	hM3Dq of Nissl (%)
HC	1	1.77632
	2	1.20992
	3	0.909682
	4	1.62602
	5	1.32409
average		1.3692
sem		0.153339
group	Animal	hM3Dq of Nissl (%)
HC 4TM	6	2.09205
	7	3.29381
	8	2.019
	9	1.87424
	10	1.62815
average		2.18145
sem		0.289157
group	Animal	hM3Dq of Nissl (%)
CFC 4TM	11	8.125
	12	8.45771
	13	6.38607
	14	4.63183
	15	5.4326
	16	5.56328
	17	6.50152
	18	10.3277
average		6.92821
sem		0.670521

## Sheet: Fig. S4
Fig. S4
Panel b
		VEH	CNO				VEH	CNO
Ctx B		Freezing	Freezing		Ctx C		Freezing	Freezing
Group	animal	(%)	(%)		Group	animal	(%)	(%)
hM3Dq	1	0	1.52778		hM3Dq	1	0	13.548
	2	0	0			2	4.11111	3.77568
	3	0	8.41199			3	9.46696	0
	4	6.30205	14.9917			4	7.38479	20.4053
	5	0	1.33259			5	1.61022	2.72071
average		1.26041	5.25281		average		4.51462	8.08994
sem		1.26041	2.84308		sem		1.75704	3.83632
Panel d
		VEH	CNO
Ctx B		Freezing	Freezing
Group	animal	(%)	(%)
mCherry	1	4.41667	19.9334
	2	0	5.74681
	3	4.58079	4.63631
	4	0	2.94281
	5	6.80178	11.2438
	6	41.2549	31.2882
	7	3.66463	14.2143
	8	8.10661	17.8234
average		8.60317	13.4786
sem		4.77297	3.36003

## Sheet: Fig. S5
Fig. S5
group	Animal	hM3Dq of Nissl (%)		group	Animal	hM3Dq of Nissl (%)		group	Animal	hM3Dq of Nissl (%)
CFC tag	1	8.125		recent tag	1	8.12065		remote tag	1	4.30933
	2	8.45771			2	3.61305			2	3.50617
	3	6.38607			3	10.7535			3	3.12118
	4	4.63183			4	4.27075			4	3.22581
	5	5.4326			5	6.16438			5	3.86349
	6	5.56328			6	4.0959			6	3.66972
	7	6.50152			7	6.19048			7	3.27273
	8	10.3277			8	8.96287
								average		3.56692
average		6.92821		average		6.52145		sem		0.158488
sem		0.670521		sem		0.907048

[truncated: 4 more sheets: Fig. S6, Fig. S7, Fig. S8, Fig. S9]
